# Supplementary material for: Representations of Free-Living and Unrestrained Dogs as an Emerging Public Health Issue in Australian Newspapers
Source: Int J Environ Res Public Health. 2021 May 28;18(11):5807. doi: 10.3390/ijerph18115807 (PMC8198982; doi:10.3390/ijerph18115807)
Supplement: Supplementary file 1 [file ijerph-18-05807-s001.zip]

Archive with 1 entries (1 files):
- ijerph-1183034-supplementary.pdf
